# Supplementary material for: Taxonomic revision of the genus Stenocyphus Marshall (Coleoptera, Curculionidae) from Brazil
Source: Zookeys. 2013 Dec 2;(357):29–43. doi: 10.3897/zookeys.357.5854 (PMC3867167; doi:10.3897/zookeys.357.5854)
Supplement: XML Treatment for Stenocyphus [file zookeys.357.5854-treatment1.xml]

<!DOCTYPE tp:taxon-treatment
  PUBLIC "-//TaxonX//DTD Taxonomic Treatment Publishing DTD v0 20100105//EN" "tax-treatment-NSO.dtd">
<tp:taxon-treatment xmlns:tp="http://www.plazi.org/taxpub"><tp:treatment-meta><mixed-citation publication-type="journal"><person-group><name><surname>Guadalupe del Río</surname><given-names>M.</given-names></name><name><surname>Lanteri</surname><given-names>Analía A.</given-names></name></person-group><article-title>Taxonomic revision of the genus <italic>Stenocyphus</italic> Marshall (Coleoptera, Curculionidae) from Brazil</article-title><source>Zookeys</source><day>2</day><month>12</month><year>2013</year><volume>2013</volume><issue>357</issue><fpage>29</fpage><lpage>43</lpage><pub-id pub-id-type="doi">10.3897/zookeys.357.5854</pub-id></mixed-citation></tp:treatment-meta><tp:nomenclature><tp:taxon-name>
                        <tp:taxon-name-part taxon-name-part-type="genus">Stenocyphus</tp:taxon-name-part>
                        <object-id xmlns:xlink="http://www.w3.org/1999/xlink" xlink:type="simple">http://species-id.net/wiki/Stenocyphus</object-id>
                    </tp:taxon-name><tp:taxon-authority>Marshall, 1922</tp:taxon-authority><xref ref-type="fig" rid="F1">Figs 1</xref><xref ref-type="fig" rid="F4">–26</xref><tp:nomenclature-citation-list><tp:nomenclature-citation><tp:taxon-name>Stenocyphus</tp:taxon-name><comment> Marshall, 1922: 183; <xref ref-type="bibr" rid="B5">Dalla Torre et al. 1936</xref>: 8 (catalogue); <xref ref-type="bibr" rid="B9">Emden 1944</xref>: 512 (in key); <xref ref-type="bibr" rid="B11">Hustache 1947</xref>: 6 (in key); <xref ref-type="bibr" rid="B3">Blackwelder 1947</xref>: 792 (checklist); <xref ref-type="bibr" rid="B25">Wibmer and O’Brien 1986</xref>: 51 (checklist); <xref ref-type="bibr" rid="B1">Alonso-Zarazaga and Lyal 1999</xref>: 165 (catalogue).</comment></tp:nomenclature-citation></tp:nomenclature-citation-list></tp:nomenclature><tp:treatment-sec sec-type="Type species"><title>Type species.</title><p><italic><tp:taxon-name>Cyphus bituberosus</tp:taxon-name></italic> Gyllenhal <italic>in</italic> <xref ref-type="bibr" rid="B23">Schoenherr 1833</xref>: 622.</p></tp:treatment-sec><tp:treatment-sec sec-type="Diagnosis"><title>Diagnosis.</title><p>Species medium-sized (LB: 10-16 mm long; LS: 8.4-13.0 mm long); body elongate, slender; integument densely covered with dull whitish, cream, or tan vestiture, composed of overlapping scales and scattered seta-like scales or setae (<xref ref-type="fig" rid="F1">Figs 1–6</xref>). Rostrum short, with distinct lateral carinae (<xref ref-type="fig" rid="F1">Fig. 7</xref>). Antennae slender, setose, moderately long; scape exceeding posterior margin of eyes. Pronotum slightly truncate-conical, impressed on disc and flanks. Elytra humped, with strongly bisinuate base and prominent humeri, bearing conical tubercles on elytral intervals 5, or 3 and 5, or 3, 5 and 7 (<xref ref-type="fig" rid="F1">Figs 1–6</xref>). Metatibial apex with broad, squamose corbel, and apical comb about 2× longer than dorsal comb. Aedeagus with long, curled flagellum.</p><fig id="F1" position="float" orientation="portrait"><label>Figures 1–7.</label><caption><p>Photographs of <italic><tp:taxon-name>Stenocyphus</tp:taxon-name></italic> spp. <bold>1–3</bold> habitus dorsal view <bold>4–6</bold> habitus lateral view <bold>7</bold> head and rostrum dorsal view. <bold>1, 4, 7</bold> <italic><tp:taxon-name>Stenocyphus bituberosus</tp:taxon-name></italic> <bold>2, 5</bold> <italic><tp:taxon-name>Stenocyphus sextuberosus</tp:taxon-name></italic> <bold>3, 6</bold> <italic><tp:taxon-name>Stenocyphus tuberculatus</tp:taxon-name></italic>. Scales: 5 mm; rostrum and head 1 mm.</p></caption><graphic xmlns:xlink="http://www.w3.org/1999/xlink" xlink:href="ZooKeys-357-029-g001.jpg" position="float" orientation="portrait" xlink:type="simple"/></fig></tp:treatment-sec><tp:treatment-sec sec-type="Redescription"><title>Redescription.</title><p>Species medium-sized to large (LB: female 12.7–16.0 mm long, male 10.6–13.5 mm long; LS: female 10.1–13.0 mm, male 8.4–9.8 mm).</p><p><italic>Integument</italic> black, densely covered with dull whitish, cream or tan vestiture; scales subcircular and striate; seta-like scales pale, short, decumbent on rostrum, pronotum and elytra, and moderately long on elytral tubercles, venter and legs (longer and denser on inner and outer face of tibiae).</p><p><italic>Rostrum</italic> (<xref ref-type="fig" rid="F1">Fig. 7</xref>) short (LR/WR: 1.00–1.21), sides slightly convergent toward apex (WF/WR: 1.20–1.50); dorsum strongly depressed; rostral carinae strong, subparallel, reaching anterior margin of eyes; median groove linear, exceeding hind margin of eyes; epistome broad, impressed, covered with subcircular small scales; scrobes scarcely visible from dorsum, slightly curving downwards, ending below eyes; gular angle very open (about 140–160°).Mandibles covered with creamy dispersed scales and coarse yellowish setae on external face; prementum subcordiform or subcircular, without long setae.</p><p><italic>Antennae</italic> (<xref ref-type="fig" rid="F2">Figs 8–10</xref>) (LB/LA: 2.47–3.00) slender, setose; scape exceeding posterior margin of eyes, slightly shorter than funicle; funicular article 2, 1.50–1.79× longer than article 1, articles 3 to 7, 2–3× longer than wide; club acuminate oval (LC/WC: 2.14–2.80).</p><fig id="F2" position="float" orientation="portrait"><label>Figures 8–13.</label><caption><p>Antennae and ventrites of <italic><tp:taxon-name>Stenocyphus</tp:taxon-name></italic> spp. <bold>8–10</bold> left antenna <bold>11–13</bold> ventrites. <bold>8, 11</bold> <italic><tp:taxon-name>Stenocyphus bituberosus</tp:taxon-name></italic> <bold>9, 12</bold> <italic><tp:taxon-name>Stenocyphus sextuberosus</tp:taxon-name></italic> <bold>10, 13</bold> <italic><tp:taxon-name>Stenocyphus tuberculatus</tp:taxon-name></italic>. Scales: 1 mm.</p></caption><graphic xmlns:xlink="http://www.w3.org/1999/xlink" xlink:href="ZooKeys-357-029-g002.jpg" position="float" orientation="portrait" xlink:type="simple"/></fig><p><italic>Head</italic>. Eyes moderately convex; preocular impression distinct; postocular constriction slight. Forehead flat; vertex slightly convex.</p><p><italic>Pronotum</italic> (<xref ref-type="fig" rid="F1">Figs 1–3</xref>) moderately transverse (WP/LP: 1.16–1.32), with subparallel flanks on posterior 2/3, converging towards apex on anterior 1/3; pronotal disc and flanks longitudinally and/or irregularly impressed; anterior margin slightly curved backwards; hind margin moderately to strongly bisinuate, with posterior angles projected backwards.</p><p><italic>Scutellar shield</italic> subtriangular or suboval, covered with cream or whitish scales.</p><p><italic>Elytra</italic> (<xref ref-type="fig" rid="F1">Figs 1–6</xref>) elongate, with maximum width behind midlength (LE/WE: 1.54–1.79; LE/LP: 2.13–3.27); base strongly bisinuate, projecting towards pronotum; humeri slightly to strongly prominent, without tooth; disc flat to slightly convex, elevated towards declivity; punctures of striae shallow to moderately deep, with one small oval scale on bottom; surface of intervals transversely undulate; intervals 5, or 3 and 5, or 3, 5 and 7 with tubercles; apical declivity abrupt, with distinct subapical callus; apex entire (not bifid), subacute. Metathoracic wings present, well developed.</p><p><italic>Legs</italic>. Fore coxae tangent, slightly closer to anterior margin than to posterior margin of prosternum; protibiae curved inwards near apex, with distinct mucro and 6–8 small denticles on inner face (except in <italic><tp:taxon-name>Stenocyphus tuberculatus</tp:taxon-name></italic>, lacking mucro and denticles); metatibial apex distinctly expanded; corbels broad, densely covered with scales; apical comb about 2× longer than dorsal comb; tarsomeres 1 and 2 elongate.</p><p><italic>Abdomen</italic> (<xref ref-type="fig" rid="F2">Figs 11–13</xref>). Intercoxal portion about 1.75× as wide as cavities of metacoxae; ventrite 2 about 1.20× as long as ventrites 3+4.</p><p><italic>Female genitalia</italic>. Sternite VIII (<xref ref-type="fig" rid="F3">Figs 14–16</xref>) subrhomboidal, slightly to moderately sclerotized, apex bearing long setae; apodeme 2–3× as long as plate. Ovipositor (<xref ref-type="fig" rid="F3">Figs 17–19</xref>) slender, long (about 2/3 of abdomen), slightly curved on lateral view, with or without coarse setae along external sides of posterior 2/3 of baculi; coxites slightly sclerotized with short setae; baculi subparallel to slightly divergent towards base; styli well developed. Spermatheca (<xref ref-type="fig" rid="F3">Figs 20–22</xref>) with subcylindrical or subglobose body, conical nodulus, indistinct or slightly developed ramus and short to moderately long cornu (not or reaching opening of gland); spermathecal duct membranous, narrow, as long as half length of ovipositor; spermathecal gland 2× as long as spermatheca.</p><fig id="F3" position="float" orientation="portrait"><label>Figures 14–22.</label><caption><p>Female terminalia of <italic><tp:taxon-name>Stenocyphus</tp:taxon-name></italic> spp. <bold>14–16</bold> sternites VIII <bold>17–19</bold> ovipositors, ventral view <bold>20–22</bold> spermatheca with spermathecal duct and gland. <bold>14, 17, 20</bold> <italic><tp:taxon-name>Stenocyphus bituberosus</tp:taxon-name></italic> <bold>15, 18, 21</bold> <italic><tp:taxon-name>Stenocyphus sextuberosus</tp:taxon-name></italic> <bold>16, 19, 22</bold> <italic><tp:taxon-name>Stenocyphus tuberculatus</tp:taxon-name></italic>. Scales: 1 mm.</p></caption><graphic xmlns:xlink="http://www.w3.org/1999/xlink" xlink:href="ZooKeys-357-029-g003.jpg" position="float" orientation="portrait" xlink:type="simple"/></fig><p><italic>Male genitalia</italic>. Penis (<xref ref-type="fig" rid="F4">Figs 23–26</xref>) as long as ventrites 1–5, about 1.45–1.50× as long as temones, slightly curved in lateral view, with rounded apex and large ostium. Endophallus with curled flagellum.</p><fig id="F4" position="float" orientation="portrait"><label>Figures 23–26.</label><caption><p>Male genitalia, aedeagi. <bold>23, 25</bold> lateral view <bold>24, 26</bold> apex in ventral view. <bold>23–24</bold> <italic><tp:taxon-name>Stenocyphus bituberosus</tp:taxon-name></italic> <bold>25–26</bold> <italic><tp:taxon-name>Stenocyphus sextuberosus</tp:taxon-name></italic>. Scales: 1 mm.</p></caption><graphic xmlns:xlink="http://www.w3.org/1999/xlink" xlink:href="ZooKeys-357-029-g004.jpg" position="float" orientation="portrait" xlink:type="simple"/></fig></tp:treatment-sec><tp:treatment-sec sec-type="Sexual dimorphism"><title>Sexual dimorphism.</title><p>Males slenderer and smaller than females; antennae slightly longer; pronotum less transversal and longer in relation to elytral disc (LE/LP: 2.13–3.05 in males; LE/LP: 2.90–3.27 in females); elytra more elongate (LE/WE: 1.62–1.79 in males; LE/WE: 1.54–1.57 in females), with tubercles slightly smaller than in females.</p></tp:treatment-sec><tp:treatment-sec sec-type="Distribution"><title>Distribution.</title><p><italic><tp:taxon-name>Stenocyphus</tp:taxon-name></italic> is distributed along the coastal hills of eastern Brazil, in Espirito Santo, Rio de Janeiro and São Paulo states. This area corresponds to the Atlantic province of the Neotropical region sensu <xref ref-type="bibr" rid="B4">Cabrera and Willink (1980)</xref>, or Brazilian Atlantic Forest according to the biogeographic scheme of <xref ref-type="bibr" rid="B20">Morrone (2002</xref>, <xref ref-type="bibr" rid="B21">2006</xref>). It is characterized by a pluvial forest of trees of 30–40 meters high, with a lower stratum rich in palms, lianas and epiphytes.</p></tp:treatment-sec><ref-list><ref id="B5"><mixed-citation xmlns:xlink="http://www.w3.org/1999/xlink" xlink:type="simple"><person-group><name name-style="western"><surname>Dalla Torre</surname><given-names>KW von</given-names></name><name name-style="western"><surname>Emden</surname><given-names>M van</given-names></name><name name-style="western"><surname>Emden</surname><given-names>F van</given-names></name></person-group> (<year>1936</year>) <article-title>Coleopterorum catalogus.</article-title><publisher-name>Junk ’s-Gravenhage</publisher-name>. Pars <issue>147</issue>, <chapter-title>Curculionidae: Brachyderinae I</chapter-title>, <fpage>1</fpage>–<lpage>132</lpage> (Vol. <volume>27</volume>).</mixed-citation></ref><ref id="B9"><mixed-citation xmlns:xlink="http://www.w3.org/1999/xlink" xlink:type="simple"><person-group><name name-style="western"><surname>Emden</surname><given-names>FI van</given-names></name></person-group> (<year>1944</year>) <article-title>A key to the genera of Brachyderinae of the world.</article-title><source>Annals and Magazine of Natural History</source> Ser. <volume-series>2</volume-series>, <volume>11</volume>, <fpage>503</fpage>–<lpage>532</lpage>, <fpage>559</fpage>–<lpage>586</lpage>, illus.</mixed-citation></ref><ref id="B11"><mixed-citation xmlns:xlink="http://www.w3.org/1999/xlink" xlink:type="simple"><person-group><name name-style="western"><surname>Hustache</surname><given-names>A</given-names></name></person-group> (<year>1947</year>) <article-title>Naupactini de l’Argentine et des régions limitrophes (Col. Curculion.).</article-title><source>Revista de la Sociedad Entomológica Argentina</source><volume>13</volume>(<issue>1–5</issue>): <fpage>3</fpage>-<lpage>146</lpage>.</mixed-citation></ref><ref id="B3"><mixed-citation xmlns:xlink="http://www.w3.org/1999/xlink" xlink:type="simple"><person-group><name name-style="western"><surname>Blackwelder</surname><given-names>RE</given-names></name></person-group> (<year>1947</year>) <article-title>Checklist of the Coleopterous insects of Mexico, Central America, the West Indies, and South America. Part 5.</article-title><source>Bulletin of the United States National Museum</source> (<volume>185</volume>), <comment>i-iv</comment>, <fpage>765</fpage>–<lpage>925</lpage>.</mixed-citation></ref><ref id="B25"><mixed-citation xmlns:xlink="http://www.w3.org/1999/xlink" xlink:type="simple"><person-group><name name-style="western"><surname>Wibmer</surname><given-names>GJ</given-names></name><name name-style="western"><surname>O’Brien</surname><given-names>CW</given-names></name></person-group> (<year>1986</year>) <article-title>Annotated checklist of the weevils (Curculionidae <italic>sensu lato</italic>) of South America (Coleoptera: Curculionoidea).</article-title><source>Memoirs of the American Entomological Institute</source><volume>39</volume>, <publisher-loc>USA</publisher-loc>, <lpage>563</lpage> pp.</mixed-citation></ref><ref id="B1"><mixed-citation xmlns:xlink="http://www.w3.org/1999/xlink" xlink:type="simple"><person-group><name name-style="western"><surname>Alonso-Zarazaga</surname><given-names>MA</given-names></name><name name-style="western"><surname>Lyal</surname><given-names>CHC</given-names></name></person-group> (<year>1999</year>) <article-title>A world catalogue of families and genera of Curculionoidea (Insecta: Coleoptera).</article-title><publisher-name>Entomopraxis S.C.P.</publisher-name>, <publisher-loc>Spain</publisher-loc>, <lpage>315</lpage> pp.</mixed-citation></ref><ref id="B23"><mixed-citation xmlns:xlink="http://www.w3.org/1999/xlink" xlink:type="simple"><person-group><name name-style="western"><surname>Schoenherr</surname><given-names>CJ</given-names></name></person-group> (<year>1833</year>) <article-title>Genera et species curculionidum, cum synonymia hujus familiae, Vol. 1, pt. 1.</article-title><publisher-name>Roret</publisher-name>, <publisher-loc>Paris, France</publisher-loc>.</mixed-citation></ref><ref id="B4"><mixed-citation xmlns:xlink="http://www.w3.org/1999/xlink" xlink:type="simple"><person-group><name name-style="western"><surname>Cabrera</surname><given-names>AL</given-names></name><name name-style="western"><surname>Willink</surname><given-names>A</given-names></name></person-group> (<year>1980</year>) <article-title>Biogeografía de América Latina.</article-title><source>Ser. Biol.</source>, <publisher-name>OEA</publisher-name>, <edition>2</edition>° ed., <comment>Monogr. 13</comment>, <publisher-name>Washington, D.C.</publisher-name>, <lpage>122</lpage> pp.</mixed-citation></ref><ref id="B20"><mixed-citation xmlns:xlink="http://www.w3.org/1999/xlink" xlink:type="simple"><person-group><name name-style="western"><surname>Morrone</surname><given-names>JJ</given-names></name></person-group> (<year>2002</year>) <article-title>Presentación sintética de un nuevo esquema biogeográfico de América Latina y el Caribe.</article-title> In: <person-group><name name-style="western"><surname>Costa</surname><given-names>C</given-names></name><name name-style="western"><surname>Vanin</surname><given-names>SA</given-names></name><name name-style="western"><surname>Lobo</surname><given-names>JM</given-names></name><name name-style="western"><surname>Melic</surname><given-names>A</given-names></name></person-group> (<role>Eds</role>) <source>Proyecto Red Iberoamericana de Biogeografía y Entomología Sistemática PrIBES 2002</source>, <fpage>267</fpage>–<lpage>275</lpage>.</mixed-citation></ref><ref id="B21"><mixed-citation xmlns:xlink="http://www.w3.org/1999/xlink" xlink:type="simple"><person-group><name name-style="western"><surname>Morrone</surname><given-names>JJ</given-names></name></person-group> (<year>2006</year>) <article-title>Biogeographic areas and transition zones of Latin America and the Caribbean Islands base don Panbiogeographic and cladistic analyses of the entomofauna.</article-title><source>Annual Review of Entomology</source><volume>51</volume>: <fpage>467</fpage>–<lpage>494</lpage>. doi: <ext-link ext-link-type="uri" xlink:href="http://dx.doi.org/10.1146/annurev.ento.50.071803.130447" xlink:type="simple">10.1146/annurev.ento.50.071803.130447</ext-link></mixed-citation></ref></ref-list></tp:taxon-treatment>
