# Supplementary material for: Taxonomic revision of the genus Stenocyphus Marshall (Coleoptera, Curculionidae) from Brazil
Source: Zookeys. 2013 Dec 2;(357):29–43. doi: 10.3897/zookeys.357.5854 (PMC3867167; doi:10.3897/zookeys.357.5854)
Supplement: XML Treatment for Stenocyphus bituberosus [file zookeys.357.5854-treatment2.xml]

<!DOCTYPE tp:taxon-treatment
  PUBLIC "-//TaxonX//DTD Taxonomic Treatment Publishing DTD v0 20100105//EN" "tax-treatment-NSO.dtd">
<tp:taxon-treatment xmlns:tp="http://www.plazi.org/taxpub"><tp:treatment-meta><mixed-citation publication-type="journal"><person-group><name><surname>Guadalupe del Río</surname><given-names>M.</given-names></name><name><surname>Lanteri</surname><given-names>Analía A.</given-names></name></person-group><article-title>Taxonomic revision of the genus <italic>Stenocyphus</italic> Marshall (Coleoptera, Curculionidae) from Brazil</article-title><source>Zookeys</source><day>2</day><month>12</month><year>2013</year><volume>2013</volume><issue>357</issue><fpage>29</fpage><lpage>43</lpage><pub-id pub-id-type="doi">10.3897/zookeys.357.5854</pub-id></mixed-citation></tp:treatment-meta><tp:nomenclature><tp:taxon-name>
                        <tp:taxon-name-part taxon-name-part-type="genus">Stenocyphus</tp:taxon-name-part>
                        <tp:taxon-name-part taxon-name-part-type="species">bituberosus</tp:taxon-name-part>
                        <object-id xmlns:xlink="http://www.w3.org/1999/xlink" xlink:type="simple">http://species-id.net/wiki/Stenocyphus_bituberosus</object-id>
                    </tp:taxon-name><tp:taxon-authority>(Gyllenhal, 1833)</tp:taxon-authority><xref ref-type="fig" rid="F1">Figs 1</xref><xref ref-type="fig" rid="F1">, 4</xref><xref ref-type="fig" rid="F2">, 8</xref><xref ref-type="fig" rid="F2">, 11</xref><xref ref-type="fig" rid="F3">, 14</xref><xref ref-type="fig" rid="F3">, 17</xref><xref ref-type="fig" rid="F3">, 20</xref><xref ref-type="fig" rid="F4">, 23–24</xref><tp:nomenclature-citation-list><tp:nomenclature-citation><tp:taxon-name>Cyphus bituberosus</tp:taxon-name><comment> Gyllenhal in <xref ref-type="bibr" rid="B23">Schoenherr 1833</xref>: 622.</comment></tp:nomenclature-citation><tp:nomenclature-citation><tp:taxon-name>Neocyphus bituberosus</tp:taxon-name><comment>: <xref ref-type="bibr" rid="B2">Bedel 1883</xref>: 23.</comment></tp:nomenclature-citation><tp:nomenclature-citation><tp:taxon-name>Stenocyphus bituberosus</tp:taxon-name><comment>: <xref ref-type="bibr" rid="B19">Marshall 1922</xref>: 184.</comment></tp:nomenclature-citation></tp:nomenclature-citation-list></tp:nomenclature><tp:treatment-sec sec-type="Diagnosis"><title>Diagnosis.</title><p><italic><tp:taxon-name>Stenocyphus bituberosus</tp:taxon-name></italic> is easily distinguished by the presence of one pair of large conical tubercles, slightly directed backwards, on posterior 2/3 of elytral interval 5, near declivity. This species differs from <italic><tp:taxon-name>Stenocyphus sextuberosus</tp:taxon-name></italic> in the following characters: body larger, scape of antennae slightly shorter, elytra with a single pair instead of three pairs of tubercles, intercoxal portion of abdomen slightly broader than cavity of metacoxae, spermatheca slender and aedeagus not flattened towards apex in lateral view.</p></tp:treatment-sec><tp:treatment-sec sec-type="Redescription"><title>Redescription.</title><p>LB: female (<xref ref-type="fig" rid="F1">Figs 1</xref>, <xref ref-type="fig" rid="F1">4</xref>) 12.7–15.6 mm long; male 11.2–12.7 mm long (LS: female 10.1–12.2 mm; male 8.5–9.8 mm).</p><p><italic>Vestiture</italic> uniformly whitish or tan.</p><p><italic>Rostrum</italic> (<xref ref-type="fig" rid="F1">Fig. 7</xref>) (LR/WR: 0.98–1.15) with sides slightly convergent toward apex (WF/WR: 1.23–1.45); preocular impression slight; prementum subcordiform.</p><p><italic>Antennae</italic> (<xref ref-type="fig" rid="F2">Fig. 8</xref>) (LB/LA: 2.49–3.00) with scape slightly exceeding posterior margin of eyes; funicular article 2, 1.50–1.79× as long as article 1; club oval (LC/WC: 2.14–2.37).</p><p><italic>Pronotum</italic> (<xref ref-type="fig" rid="F1">Figs 1</xref>, <xref ref-type="fig" rid="F1">4</xref>) (WP/LP: 1.19–1.32) longitudinally impressed on disc and flanks; hind margin moderately bisinuate.</p><p><italic>Scutellar shield</italic> subtriangular, covered with cream colored, lanceolate scales.</p><p><italic>Elytra</italic> (<xref ref-type="fig" rid="F1">Figs 1</xref>, <xref ref-type="fig" rid="F1">4</xref>) slender (LE/WE: 1.54–1.77; LE/LP: 2.67–3.00), with a pair of conical tubercles directed backwards, on posterior 2/3 of interval 5 near declivity; humeri slightly prominent; disc flat, slightly elevated towards declivity; punctures of striae deep; intervals slightly wavy (with undulating transverse impressions).</p><p><italic>Legs</italic>. Protibiae slender, setose, with distinct mucro and 6–8 small denticles on inner face; mesotibiae with minute mucro and without denticles;  metatibiae without mucro or denticles; corbels broad, covered with cream colored scales; apical comb almost 2× as long as dorsal comb.</p><p><italic>Abdomen</italic> (<xref ref-type="fig" rid="F2">Fig. 11</xref>). Intercoxal portion about 1.75× as wide as cavities of metacoxae.</p><p><italic>Female genitalia</italic>. Sternite VIII (<xref ref-type="fig" rid="F3">Fig. 14</xref>) with plate 2.13× as long as apodeme. Ovipositor (<xref ref-type="fig" rid="F3">Fig. 17</xref>) without setae along sides of subparallel baculi; styli slightly visible from ventral view. Spermatheca (<xref ref-type="fig" rid="F3">Fig. 20</xref>) with subcylindrical, slender body, short nodulus, curved towards opening of gland, indistinct ramus and moderately long cornu (reaching opening of gland); spermathecal duct as long as half length of ovipositor; spermathecal gland 2× as long as spermatheca.</p><p><italic>Male genitalia</italic>. Penis (<xref ref-type="fig" rid="F4">Figs 23–24</xref>) about 1.45× as long as temones. Endophallus with two lateral long sclerites and a flagellum.</p></tp:treatment-sec><tp:treatment-sec sec-type="Material examined"><title>Material examined.</title><p><italic>Type material</italic>. Lectotype of <italic><tp:taxon-name>Cyphus bituberosus</tp:taxon-name></italic> female, pinned, from Brazil, NHRS, labeled as type. Here designated to fix the concept of <italic><tp:taxon-name>Cyphus bituberosus</tp:taxon-name></italic> and to ensure the universal and consistent interpretation of the same.</p><p><italic>Other material</italic>. BRAZIL. No loc: (1♀ USNM, 1♂ MNRJ), col. Bovie thru Buchanan (1♂ USNM), Deyr (2♀♀, 1♂ MCZ), Gorham (1♀ MCZ), Bowdetch (1♂ MCZ), Bruch (1♀ MLP), Pascoe (1♀ BMNH), Schoenherr coll (3♀♀ 1♂ NHRS). <italic>São Paulo</italic>: Embú, 5-III-1972, Lane col. (1♂ MZSP). <italic>Rio de Janeiro</italic>: no loc., 1905, Fry coll (1♂ BMNH). <italic>Espirito Santo</italic>: no loc. (2♀♀ AMNH).</p></tp:treatment-sec><tp:treatment-sec sec-type="Distribution"><title>Distribution.</title><p>Brazil, states of São Paulo, Rio de Janeiro and Espirito Santo.</p></tp:treatment-sec><tp:treatment-sec sec-type="Infraspecific variation"><title>Infraspecific variation.</title><p>Variation in <italic><tp:taxon-name>Stenocyphus bituberosus</tp:taxon-name></italic> is mainly related to body size, morphometrics and extent of development of the elytral tubercles.</p></tp:treatment-sec><tp:treatment-sec><!--Section generated to contain objects referenced in tp:taxon-treatment.--><fig id="F1" position="float" orientation="portrait"><label>Figures 1–7.</label><caption><p>Photographs of <italic><tp:taxon-name>Stenocyphus</tp:taxon-name></italic> spp. <bold>1–3</bold> habitus dorsal view <bold>4–6</bold> habitus lateral view <bold>7</bold> head and rostrum dorsal view. <bold>1, 4, 7</bold> <italic><tp:taxon-name>Stenocyphus bituberosus</tp:taxon-name></italic> <bold>2, 5</bold> <italic><tp:taxon-name>Stenocyphus sextuberosus</tp:taxon-name></italic> <bold>3, 6</bold> <italic><tp:taxon-name>Stenocyphus tuberculatus</tp:taxon-name></italic>. Scales: 5 mm; rostrum and head 1 mm.</p></caption><graphic xmlns:xlink="http://www.w3.org/1999/xlink" xlink:href="ZooKeys-357-029-g001.jpg" position="float" orientation="portrait" xlink:type="simple"/></fig><fig id="F2" position="float" orientation="portrait"><label>Figures 8–13.</label><caption><p>Antennae and ventrites of <italic><tp:taxon-name>Stenocyphus</tp:taxon-name></italic> spp. <bold>8–10</bold> left antenna <bold>11–13</bold> ventrites. <bold>8, 11</bold> <italic><tp:taxon-name>Stenocyphus bituberosus</tp:taxon-name></italic> <bold>9, 12</bold> <italic><tp:taxon-name>Stenocyphus sextuberosus</tp:taxon-name></italic> <bold>10, 13</bold> <italic><tp:taxon-name>Stenocyphus tuberculatus</tp:taxon-name></italic>. Scales: 1 mm.</p></caption><graphic xmlns:xlink="http://www.w3.org/1999/xlink" xlink:href="ZooKeys-357-029-g002.jpg" position="float" orientation="portrait" xlink:type="simple"/></fig><fig id="F3" position="float" orientation="portrait"><label>Figures 14–22.</label><caption><p>Female terminalia of <italic><tp:taxon-name>Stenocyphus</tp:taxon-name></italic> spp. <bold>14–16</bold> sternites VIII <bold>17–19</bold> ovipositors, ventral view <bold>20–22</bold> spermatheca with spermathecal duct and gland. <bold>14, 17, 20</bold> <italic><tp:taxon-name>Stenocyphus bituberosus</tp:taxon-name></italic> <bold>15, 18, 21</bold> <italic><tp:taxon-name>Stenocyphus sextuberosus</tp:taxon-name></italic> <bold>16, 19, 22</bold> <italic><tp:taxon-name>Stenocyphus tuberculatus</tp:taxon-name></italic>. Scales: 1 mm.</p></caption><graphic xmlns:xlink="http://www.w3.org/1999/xlink" xlink:href="ZooKeys-357-029-g003.jpg" position="float" orientation="portrait" xlink:type="simple"/></fig><fig id="F4" position="float" orientation="portrait"><label>Figures 23–26.</label><caption><p>Male genitalia, aedeagi. <bold>23, 25</bold> lateral view <bold>24, 26</bold> apex in ventral view. <bold>23–24</bold> <italic><tp:taxon-name>Stenocyphus bituberosus</tp:taxon-name></italic> <bold>25–26</bold> <italic><tp:taxon-name>Stenocyphus sextuberosus</tp:taxon-name></italic>. Scales: 1 mm.</p></caption><graphic xmlns:xlink="http://www.w3.org/1999/xlink" xlink:href="ZooKeys-357-029-g004.jpg" position="float" orientation="portrait" xlink:type="simple"/></fig></tp:treatment-sec><ref-list><ref id="B23"><mixed-citation xmlns:xlink="http://www.w3.org/1999/xlink" xlink:type="simple"><person-group><name name-style="western"><surname>Schoenherr</surname><given-names>CJ</given-names></name></person-group> (<year>1833</year>) <article-title>Genera et species curculionidum, cum synonymia hujus familiae, Vol. 1, pt. 1.</article-title><publisher-name>Roret</publisher-name>, <publisher-loc>Paris, France</publisher-loc>.</mixed-citation></ref><ref id="B2"><mixed-citation xmlns:xlink="http://www.w3.org/1999/xlink" xlink:type="simple"><person-group><name name-style="western"><surname>Bedel</surname><given-names>L</given-names></name></person-group> (<year>1883</year>) <article-title>Faune des Coléoptères du Bassin de la Seine. Vol. VI. Rhynchophora.</article-title><source>Annales de la Société entomologique de France, Publication Hors Série</source>, <fpage>17</fpage>–<lpage>80</lpage>.</mixed-citation></ref><ref id="B19"><mixed-citation xmlns:xlink="http://www.w3.org/1999/xlink" xlink:type="simple"><person-group><name name-style="western"><surname>Marshall</surname><given-names>GAK</given-names></name></person-group> (<year>1922</year>) <article-title>On New Genera and Species of Neotropical Curculionidae.</article-title><source>Transactions of the Royal Entomological Society of London</source><volume>70</volume>(<issue>1–2</issue>): <fpage>181</fpage>–<lpage>224</lpage>. doi: <ext-link ext-link-type="uri" xlink:href="http://dx.doi.org/10.1111/j.1365-2311.1922.tb02830.x" xlink:type="simple">10.1111/j.1365-2311.1922.tb02830.x</ext-link></mixed-citation></ref></ref-list></tp:taxon-treatment>
