# Supplementary material for: Taxonomic revision of the genus Stenocyphus Marshall (Coleoptera, Curculionidae) from Brazil
Source: Zookeys. 2013 Dec 2;(357):29–43. doi: 10.3897/zookeys.357.5854 (PMC3867167; doi:10.3897/zookeys.357.5854)
Supplement: XML Treatment for Stenocyphus sextuberosus [file zookeys.357.5854-treatment3.xml]

<!DOCTYPE tp:taxon-treatment
  PUBLIC "-//TaxonX//DTD Taxonomic Treatment Publishing DTD v0 20100105//EN" "tax-treatment-NSO.dtd">
<tp:taxon-treatment xmlns:tp="http://www.plazi.org/taxpub"><tp:treatment-meta><mixed-citation publication-type="journal"><person-group><name><surname>Guadalupe del Río</surname><given-names>M.</given-names></name><name><surname>Lanteri</surname><given-names>Analía A.</given-names></name></person-group><article-title>Taxonomic revision of the genus <italic>Stenocyphus</italic> Marshall (Coleoptera, Curculionidae) from Brazil</article-title><source>Zookeys</source><day>2</day><month>12</month><year>2013</year><volume>2013</volume><issue>357</issue><fpage>29</fpage><lpage>43</lpage><pub-id pub-id-type="doi">10.3897/zookeys.357.5854</pub-id></mixed-citation></tp:treatment-meta><tp:nomenclature><tp:taxon-name>
                        <tp:taxon-name-part taxon-name-part-type="genus">Stenocyphus</tp:taxon-name-part>
                        <tp:taxon-name-part taxon-name-part-type="species">sextuberosus</tp:taxon-name-part>
                        <object-id xmlns:xlink="http://www.w3.org/1999/xlink" content-type="zoobank" xlink:type="simple">http://zoobank.org/DDDBFEDD-9539-489B-97E1-9FA36AEE4F64</object-id>
                        <object-id xmlns:xlink="http://www.w3.org/1999/xlink" xlink:type="simple">http://species-id.net/wiki/Stenocyphus_sextuberosus</object-id>
                    </tp:taxon-name><tp:taxon-authority>del Río &amp; Lanteri</tp:taxon-authority><tp:taxon-status xmlns:xlink="http://www.w3.org/1999/xlink" xlink:type="simple">sp. n.</tp:taxon-status><xref ref-type="fig" rid="F1">Figs 2</xref><xref ref-type="fig" rid="F1">, 5</xref><xref ref-type="fig" rid="F2">, 9</xref><xref ref-type="fig" rid="F2">, 12</xref><xref ref-type="fig" rid="F3">, 15</xref><xref ref-type="fig" rid="F3">, 18</xref><xref ref-type="fig" rid="F3">, 21</xref><xref ref-type="fig" rid="F4">, 25</xref><xref ref-type="fig" rid="F4">, 26</xref></tp:nomenclature><tp:treatment-sec sec-type="Diagnosis"><title>Diagnosis.</title><p>The new species <italic><tp:taxon-name>Stenocyphus sextuberosus</tp:taxon-name></italic> is easily distinguished by the presence of three pairs of tubercles on the elytral disc, two on interval 3 and one on interval 5. The largest pair of tubercles is slightly directed backwards, placed on the posterior 2/3 of interval 3, and followed by a small one; the tubercle on interval 5 is large but rounded and is placed near the declivity. The other species of <italic><tp:taxon-name>Stenocyphus</tp:taxon-name></italic> bear two (<italic><tp:taxon-name>Stenocyphus bituberosus</tp:taxon-name></italic>) or more than six elytral tubercles (<italic><tp:taxon-name>Stenocyphus tuberculatus</tp:taxon-name></italic>). <italic><tp:taxon-name>Stenocyphus sextuberosus</tp:taxon-name></italic> also differs from the closest species <italic><tp:taxon-name>Stenocyphus bituberosus</tp:taxon-name></italic> in the following characters: body slightly smaller, scape of antennae slightly longer, elytra with three pairs of tubercles instead of one pair, intercoxal portion of abdomen slightly broader than cavities of metacoxae, spermatheca more globose and aedeagus flattened towards apex in lateral view. The main differences with <italic><tp:taxon-name>Stenocyphus tuberculatus</tp:taxon-name></italic> are in the shape of the scutellar shield (triangular instead of suboval), the presence of mucro and denticles on the protibiae, the absence of rows of setae along sides of the ovipositor, and the shape of the spermatheca (with apex of nodulus shorter, curved towards opening of gland, and indistinct ramus).</p></tp:treatment-sec><tp:treatment-sec sec-type="Description"><title>Description.</title><p>LB: female (<xref ref-type="fig" rid="F1">Figs 2</xref>, <xref ref-type="fig" rid="F1">5</xref>) 13.6 mm long; male 10.6–11.3 mm long (LS: female 10.9 mm; male 8.4–9.5).</p><p><italic>Vestiture</italic> uniformly tan.</p><p><italic>Rostrum</italic> (<xref ref-type="fig" rid="F1">Fig. 2</xref>) (LR/WR: 1.18) with sides slightly convergent toward apex (WF/WR: 1.43); preocular impression slight;prementum subcordiform.</p><p><italic>Antennae</italic> (<xref ref-type="fig" rid="F2">Fig. 9</xref>) (LB/LA: 2.60) with scape almost reaching anterior margin of pronotum; funicular article 2, 1.65× as long as article 1; club oval (LC/WC: 2.40).</p><p><italic>Pronotum</italic> (<xref ref-type="fig" rid="F1">Figs 2</xref>, <xref ref-type="fig" rid="F1">5</xref>) (WP/LP: 1.25) longitudinally impressed on disc and flanks; hind margin moderately bisinuate.</p><p><italic>Scutellar shield</italic> subtriangular, densely covered with cream colored, lanceolate scales.</p><p><italic>Elytra</italic> (<xref ref-type="fig" rid="F1">Figs 2</xref>, <xref ref-type="fig" rid="F1">5</xref>) slender (LE/WE: 1.57; LE/LP: 3.27), with three pairs of tubercles on posterior third, two on interval 3 and one on interval 5, the latter between the other two: first pair on interval 3 large, slightly directed backwards, second pair on interval 3 small, and tubercles on interval 5 large but rounded; humeri slightly prominent; disc flat, slightly elevated towards declivity; punctures of striae deep; intervals slightly wavy except the distinctly elevated and light colored anterior 1/4 of interval 3 and anterior 2/4 of interval 5.</p><p><italic>Legs</italic>. Protibiae slender, setose, with distinct mucro and 5–7 minute denticles on inner face; mesotibiae with minute mucro and without denticles; metatibiae without mucro and denticles; corbels broad, covered with cream colored scales; apical comb almost 2× as long as dorsal comb.</p><p><italic>Abdomen</italic> (<xref ref-type="fig" rid="F2">Fig. 12</xref>). Intercoxal portion about 1.25× as wide as cavity of metacoxae.</p><p><italic>Female genitalia</italic>. Sternite VIII (<xref ref-type="fig" rid="F3">Fig. 15</xref>) with plate 3× as long as apodeme. Ovipositor (<xref ref-type="fig" rid="F3">Fig. 18</xref>) without setae along sides of subparallel baculi; styli directed outwards. Spermatheca (<xref ref-type="fig" rid="F3">Fig. 21</xref>) with subglobose body, short nodulus curved towards opening of gland, indistinct ramus and moderately long cornu (reaching opening of gland); spermathecal duct membranose, as long as half length of ovipositor; spermathecal gland 2× as long as spermatheca.</p><p><italic>Male genitalia</italic>. Penis (<xref ref-type="fig" rid="F4">Figs 25–26</xref>) about 1.5× as long as temones, flattened towards apex in lateral view. Endophallus with spines at proximal end and a flagellum.</p></tp:treatment-sec><tp:treatment-sec sec-type="Etymology"><title>Etymology.</title><p>The name of the new species is an adjective that refers to the six tubercles present on the elytral disc, a distinct character that allows differentiation from the remaining species of <italic><tp:taxon-name>Stenocyphus</tp:taxon-name></italic>.</p></tp:treatment-sec><tp:treatment-sec sec-type="Material examined"><title>Material examined.</title><p><bold>Holotype</bold> female, 13.6 mm long, pinned, with genitalia in a separate microvial. Original label: “Cantareira, São Paulo, 30-XII-1939, Halik” “HOLOTYPE/ <italic>Stenocyphus/ sextuberosus/</italic> del Río &amp; Lanteri”[red printed label]. Deposited at USNM. <bold>Paratypes.</bold> Males, pinned, from the same locality as holotype, 1-II-1962, Halik (1 USNM), 23-XII-1959, Halik (1 MZSP). Male, pinned, from Rio de Janeiro, Itatiaia, PN, 1100m, 8–13-XII-2004, Monné MA, Monné ML &amp; Mermudes col. (1 MZSP).</p></tp:treatment-sec><tp:treatment-sec sec-type="Distribution"><title>Distribution.</title><p>Brazil, states of São Paulo and Rio de Janeiro.</p></tp:treatment-sec><tp:treatment-sec><!--Section generated to contain objects referenced in tp:taxon-treatment.--><fig id="F1" position="float" orientation="portrait"><label>Figures 1–7.</label><caption><p>Photographs of <italic><tp:taxon-name>Stenocyphus</tp:taxon-name></italic> spp. <bold>1–3</bold> habitus dorsal view <bold>4–6</bold> habitus lateral view <bold>7</bold> head and rostrum dorsal view. <bold>1, 4, 7</bold> <italic><tp:taxon-name>Stenocyphus bituberosus</tp:taxon-name></italic> <bold>2, 5</bold> <italic><tp:taxon-name>Stenocyphus sextuberosus</tp:taxon-name></italic> <bold>3, 6</bold> <italic><tp:taxon-name>Stenocyphus tuberculatus</tp:taxon-name></italic>. Scales: 5 mm; rostrum and head 1 mm.</p></caption><graphic xmlns:xlink="http://www.w3.org/1999/xlink" xlink:href="ZooKeys-357-029-g001.jpg" position="float" orientation="portrait" xlink:type="simple"/></fig><fig id="F2" position="float" orientation="portrait"><label>Figures 8–13.</label><caption><p>Antennae and ventrites of <italic><tp:taxon-name>Stenocyphus</tp:taxon-name></italic> spp. <bold>8–10</bold> left antenna <bold>11–13</bold> ventrites. <bold>8, 11</bold> <italic><tp:taxon-name>Stenocyphus bituberosus</tp:taxon-name></italic> <bold>9, 12</bold> <italic><tp:taxon-name>Stenocyphus sextuberosus</tp:taxon-name></italic> <bold>10, 13</bold> <italic><tp:taxon-name>Stenocyphus tuberculatus</tp:taxon-name></italic>. Scales: 1 mm.</p></caption><graphic xmlns:xlink="http://www.w3.org/1999/xlink" xlink:href="ZooKeys-357-029-g002.jpg" position="float" orientation="portrait" xlink:type="simple"/></fig><fig id="F3" position="float" orientation="portrait"><label>Figures 14–22.</label><caption><p>Female terminalia of <italic><tp:taxon-name>Stenocyphus</tp:taxon-name></italic> spp. <bold>14–16</bold> sternites VIII <bold>17–19</bold> ovipositors, ventral view <bold>20–22</bold> spermatheca with spermathecal duct and gland. <bold>14, 17, 20</bold> <italic><tp:taxon-name>Stenocyphus bituberosus</tp:taxon-name></italic> <bold>15, 18, 21</bold> <italic><tp:taxon-name>Stenocyphus sextuberosus</tp:taxon-name></italic> <bold>16, 19, 22</bold> <italic><tp:taxon-name>Stenocyphus tuberculatus</tp:taxon-name></italic>. Scales: 1 mm.</p></caption><graphic xmlns:xlink="http://www.w3.org/1999/xlink" xlink:href="ZooKeys-357-029-g003.jpg" position="float" orientation="portrait" xlink:type="simple"/></fig><fig id="F4" position="float" orientation="portrait"><label>Figures 23–26.</label><caption><p>Male genitalia, aedeagi. <bold>23, 25</bold> lateral view <bold>24, 26</bold> apex in ventral view. <bold>23–24</bold> <italic><tp:taxon-name>Stenocyphus bituberosus</tp:taxon-name></italic> <bold>25–26</bold> <italic><tp:taxon-name>Stenocyphus sextuberosus</tp:taxon-name></italic>. Scales: 1 mm.</p></caption><graphic xmlns:xlink="http://www.w3.org/1999/xlink" xlink:href="ZooKeys-357-029-g004.jpg" position="float" orientation="portrait" xlink:type="simple"/></fig></tp:treatment-sec></tp:taxon-treatment>
