# Supplementary material for: Taxonomic revision of the genus Stenocyphus Marshall (Coleoptera, Curculionidae) from Brazil
Source: Zookeys. 2013 Dec 2;(357):29–43. doi: 10.3897/zookeys.357.5854 (PMC3867167; doi:10.3897/zookeys.357.5854)
Supplement: XML Treatment for Stenocyphus tuberculatus [file zookeys.357.5854-treatment4.xml]

<!DOCTYPE tp:taxon-treatment
  PUBLIC "-//TaxonX//DTD Taxonomic Treatment Publishing DTD v0 20100105//EN" "tax-treatment-NSO.dtd">
<tp:taxon-treatment xmlns:tp="http://www.plazi.org/taxpub"><tp:treatment-meta><mixed-citation publication-type="journal"><person-group><name><surname>Guadalupe del Río</surname><given-names>M.</given-names></name><name><surname>Lanteri</surname><given-names>Analía A.</given-names></name></person-group><article-title>Taxonomic revision of the genus <italic>Stenocyphus</italic> Marshall (Coleoptera, Curculionidae) from Brazil</article-title><source>Zookeys</source><day>2</day><month>12</month><year>2013</year><volume>2013</volume><issue>357</issue><fpage>29</fpage><lpage>43</lpage><pub-id pub-id-type="doi">10.3897/zookeys.357.5854</pub-id></mixed-citation></tp:treatment-meta><tp:nomenclature><tp:taxon-name>
                        <tp:taxon-name-part taxon-name-part-type="genus">Stenocyphus</tp:taxon-name-part>
                        <tp:taxon-name-part taxon-name-part-type="species">tuberculatus</tp:taxon-name-part>
                        <object-id xmlns:xlink="http://www.w3.org/1999/xlink" xlink:type="simple">http://species-id.net/wiki/Stenocyphus_tuberculatus</object-id>
                    </tp:taxon-name><tp:taxon-authority>(Hustache, 1938)</tp:taxon-authority><tp:taxon-status xmlns:xlink="http://www.w3.org/1999/xlink" xlink:type="simple">comb. n.</tp:taxon-status><xref ref-type="fig" rid="F1">Figs 3</xref><xref ref-type="fig" rid="F1">, 6</xref><xref ref-type="fig" rid="F2">, 10</xref><xref ref-type="fig" rid="F2">, 13</xref><xref ref-type="fig" rid="F3">, 16</xref><xref ref-type="fig" rid="F3">, 19</xref><xref ref-type="fig" rid="F3">, 22</xref><tp:nomenclature-citation-list><tp:nomenclature-citation><tp:taxon-name>Compsus tuberculatus</tp:taxon-name><comment> Hustache, 1938: 73.</comment></tp:nomenclature-citation><tp:nomenclature-citation><tp:taxon-name>Neoericydeus tuberculatus</tp:taxon-name><comment>: <xref ref-type="bibr" rid="B12">Kuschel 1955</xref>: 280; <xref ref-type="bibr" rid="B22">O’Brien and Peña 2012</xref> (in key).</comment></tp:nomenclature-citation></tp:nomenclature-citation-list></tp:nomenclature><tp:treatment-sec sec-type="Diagnosis"><title>Diagnosis.</title><p><italic><tp:taxon-name>Stenocyphus tuberculatus</tp:taxon-name></italic> is easily distinguished by the presence of three series of conical tubercles along elytral intervals 3, 5 and 7, from base to apex, with the largest tubercles placed near the declivity of interval 3. It also differs from the other two species of <italic><tp:taxon-name>Stenocyphus</tp:taxon-name></italic> by the following characters: elytral disc with fine, dark, erect setae scattered on posterior 2/3, rostrum almost subparallel-sided; scutellar shield suboval; elytral disc slightly convex and elevated towards declivity, with indistinct punctures of striae; all tibiae with indistinct mucro and denticles; protibiae broad and densely setose; ovipositor with coarse setae along external sides of apical 2/3 of baculi; spermathecae slender, with moderately long nodulus, not curved towards opening of gland.</p></tp:treatment-sec><tp:treatment-sec sec-type="Redescription"><title>Redescription.</title><p>LB: female (<xref ref-type="fig" rid="F1">Figs 3</xref>, <xref ref-type="fig" rid="F1">6</xref>) 16 mm long (LS: 13 mm). Vestiture whitish, except on dorsum of rostrum, head and pronotum which are tan coloured. Elytral disc with fine, dark, erect setae scattered on posterior 2/3.</p><p><italic>Rostrum</italic> (<xref ref-type="fig" rid="F1">Fig. 3</xref>) (LR/WR: 1.00) with sides very slightly convergent toward apex (WF/WR: 1.20). Eyes larger than in the other two species; preocular impression strong; prementum subcircular.</p><p><italic>Antennae</italic> (<xref ref-type="fig" rid="F2">Fig. 10</xref>) (LB/LA: 2.67) with scape exceeding posterior margin of eyes, almost reaching anterior margin of pronotum; funicular article 2, 1.53× as long as article 1; club elongate (LC/WC: 2.80).</p><p><italic>Pronotum</italic> (<xref ref-type="fig" rid="F1">Figs 3</xref>, <xref ref-type="fig" rid="F1">6</xref>) (WP/LP: 1.16) with irregular impressions on disc and flanks; hind margin strongly bisinuate.</p><p><italic>Scutellar shield</italic> suboval, covered with subcircular whitish scales.</p><p><italic>Elytra</italic> (<xref ref-type="fig" rid="F1">Figs 3</xref>, <xref ref-type="fig" rid="F1">6</xref>) moderately broad (LE/WE: 1.55; LE/LP: 3.25), with three series of conical tubercles along intervals 3, 5 and 7, small on anterior third and large near declivity; humeri strongly prominent; disc slightly convex, elevated towards apical declivity; punctures of striae indistinct; intervals flat, except those having tubercles.</p><p><italic>Legs</italic>. All tibiae with indistinct mucro and denticles; protibiae broad, densely setose; metatibial apex with broad corbel, covered with brown scales; apical comb more than 2× longer than dorsal comb.</p><p><italic>Abdomen</italic> (<xref ref-type="fig" rid="F2">Fig. 13</xref>). Intercoxal portion as wide as cavities of metacoxae.</p><p><italic>Female genitalia</italic>. Sternite VIII (<xref ref-type="fig" rid="F3">Fig. 16</xref>) with plate about 2.5× as long as apodeme. Ovipositor (<xref ref-type="fig" rid="F3">Fig. 19</xref>) with coarse setae along external sides of apical 2/3 of baculi; baculi divergent towards base; styli directed backwards. Spermatheca (<xref ref-type="fig" rid="F3">Fig. 22</xref>) with slender subcylindrical body, moderately long nodulus, not curving towards opening of gland, distinct ramus and short cornu (not reaching opening of gland); spermathecal duct and gland not seen.</p><p><italic>Male</italic>. Unknown.</p></tp:treatment-sec><tp:treatment-sec sec-type="Material examined"><title>Material examined.</title><p><italic>Type material</italic>. Holotype of <italic><tp:taxon-name>Compsus tuberculatus</tp:taxon-name></italic> Hustache, female, pinned, from Brazil, Espirito Santo, MNHN, labeled as type.</p><p><italic>Other material</italic>. BRAZIL. <italic>Espirito Santo</italic>: Santa Teresa, 28/11/1966, C. T. &amp; C. Elias (1♀ DZUP).</p></tp:treatment-sec><tp:treatment-sec sec-type="Distribution"><title>Distribution.</title><p>Brazil, state of Espirito Santo.</p></tp:treatment-sec><tp:treatment-sec sec-type="Remarks"><title>Remarks.</title><p><italic><tp:taxon-name>Stenocyphus tuberculatus</tp:taxon-name></italic> (Hustache) was originally described in <italic><tp:taxon-name>Compsus</tp:taxon-name></italic> Schoenherr, 1823 (<tp:taxon-name>Entiminae</tp:taxon-name>: <tp:taxon-name>Eustylini</tp:taxon-name>) and transferred to <italic><tp:taxon-name>Neoericydeus</tp:taxon-name></italic> (<tp:taxon-name>Entiminae</tp:taxon-name>: <tp:taxon-name>Naupactini</tp:taxon-name>) by <xref ref-type="bibr" rid="B12">Kuschel (1955)</xref>. Based on the characters of the rostrum, this species clearly belongs to <tp:taxon-name>Naupactini</tp:taxon-name> and not to <tp:taxon-name>Eustylini</tp:taxon-name>, however, we do not agree with its placement in <italic><tp:taxon-name>Neoericydeus</tp:taxon-name></italic>, a South American genus with three species that needs revision. The type species <italic><tp:taxon-name>Neoericydeus gratiosus</tp:taxon-name></italic> Hustache, 1938 lacks elytral tubercles and shows a vestiture of greenish or bluish iridescent scales, interrupted with setose black maculae on the pronotum and elytra, the same as in the genera <italic><tp:taxon-name>Ericydeus</tp:taxon-name></italic> Pascoe, 1880 and <italic><tp:taxon-name>Briarius</tp:taxon-name></italic> [Fischer de Waldheim] 1829 (see <xref ref-type="bibr" rid="B16">Lanteri 1995</xref>; <xref ref-type="bibr" rid="B17">Lanteri and del Río 2003</xref>).</p><p>The characters of <italic><tp:taxon-name>Neoericydeus tuberculatus</tp:taxon-name></italic> are typical of <italic><tp:taxon-name>Stenocyphus</tp:taxon-name></italic>, thus this species is herein transferred to this genus as <italic><tp:taxon-name>Stenocyphus tuberculatus</tp:taxon-name></italic>. The other two species of <italic><tp:taxon-name>Stenocyphus</tp:taxon-name></italic> are more similar to each other in most characters, and they lack the rows of setae on each side of the baculi of the ovipositor. Unfortunately, male genitalia could not be studied due to the absence of material.</p><p>The Brazilian species of <tp:taxon-name>Naupactini</tp:taxon-name> distributed in Espirito Santo state are usually strongly differentiated from other congeners ranging in southern distributions (e.g. Rio de Janeiro and São Paulo states). The pattern of morphological differentiation along the Brazilian Atlantic forests seen in <italic><tp:taxon-name>Stenocyphus</tp:taxon-name></italic> is also present in species of <italic><tp:taxon-name>Briarius</tp:taxon-name></italic>, <italic><tp:taxon-name>Cyrtomon</tp:taxon-name></italic> Schoenherr, 1823, <italic><tp:taxon-name>Ericydeus</tp:taxon-name></italic> and <italic><tp:taxon-name>Teratopactus</tp:taxon-name></italic> Heller, 1921 (<xref ref-type="bibr" rid="B13">Lanteri 1990a</xref>, <xref ref-type="bibr" rid="B16">1995</xref>, <xref ref-type="bibr" rid="B17">Lanteri and del Río 2003</xref>, <xref ref-type="bibr" rid="B6">del Río et al. 2006</xref>).</p></tp:treatment-sec><tp:treatment-sec><!--Section generated to contain objects referenced in tp:taxon-treatment.--><fig id="F1" position="float" orientation="portrait"><label>Figures 1–7.</label><caption><p>Photographs of <italic><tp:taxon-name>Stenocyphus</tp:taxon-name></italic> spp. <bold>1–3</bold> habitus dorsal view <bold>4–6</bold> habitus lateral view <bold>7</bold> head and rostrum dorsal view. <bold>1, 4, 7</bold> <italic><tp:taxon-name>Stenocyphus bituberosus</tp:taxon-name></italic> <bold>2, 5</bold> <italic><tp:taxon-name>Stenocyphus sextuberosus</tp:taxon-name></italic> <bold>3, 6</bold> <italic><tp:taxon-name>Stenocyphus tuberculatus</tp:taxon-name></italic>. Scales: 5 mm; rostrum and head 1 mm.</p></caption><graphic xmlns:xlink="http://www.w3.org/1999/xlink" xlink:href="ZooKeys-357-029-g001.jpg" position="float" orientation="portrait" xlink:type="simple"/></fig><fig id="F2" position="float" orientation="portrait"><label>Figures 8–13.</label><caption><p>Antennae and ventrites of <italic><tp:taxon-name>Stenocyphus</tp:taxon-name></italic> spp. <bold>8–10</bold> left antenna <bold>11–13</bold> ventrites. <bold>8, 11</bold> <italic><tp:taxon-name>Stenocyphus bituberosus</tp:taxon-name></italic> <bold>9, 12</bold> <italic><tp:taxon-name>Stenocyphus sextuberosus</tp:taxon-name></italic> <bold>10, 13</bold> <italic><tp:taxon-name>Stenocyphus tuberculatus</tp:taxon-name></italic>. Scales: 1 mm.</p></caption><graphic xmlns:xlink="http://www.w3.org/1999/xlink" xlink:href="ZooKeys-357-029-g002.jpg" position="float" orientation="portrait" xlink:type="simple"/></fig><fig id="F3" position="float" orientation="portrait"><label>Figures 14–22.</label><caption><p>Female terminalia of <italic><tp:taxon-name>Stenocyphus</tp:taxon-name></italic> spp. <bold>14–16</bold> sternites VIII <bold>17–19</bold> ovipositors, ventral view <bold>20–22</bold> spermatheca with spermathecal duct and gland. <bold>14, 17, 20</bold> <italic><tp:taxon-name>Stenocyphus bituberosus</tp:taxon-name></italic> <bold>15, 18, 21</bold> <italic><tp:taxon-name>Stenocyphus sextuberosus</tp:taxon-name></italic> <bold>16, 19, 22</bold> <italic><tp:taxon-name>Stenocyphus tuberculatus</tp:taxon-name></italic>. Scales: 1 mm.</p></caption><graphic xmlns:xlink="http://www.w3.org/1999/xlink" xlink:href="ZooKeys-357-029-g003.jpg" position="float" orientation="portrait" xlink:type="simple"/></fig></tp:treatment-sec><ref-list><ref id="B12"><mixed-citation xmlns:xlink="http://www.w3.org/1999/xlink" xlink:type="simple"><person-group><name name-style="western"><surname>Kuschel</surname><given-names>G</given-names></name></person-group> (<year>1955</year>) <article-title>Nuevas sinonimias y anotaciones sobre Curculionoidea (Coleoptera).</article-title><source>Revista Chilena de Entomología</source><volume>4</volume>: <fpage>261</fpage>-<lpage>312</lpage>.</mixed-citation></ref><ref id="B22"><mixed-citation xmlns:xlink="http://www.w3.org/1999/xlink" xlink:type="simple"><person-group><name name-style="western"><surname>O’Brien</surname><given-names>CW</given-names></name><name name-style="western"><surname>Peña</surname><given-names>J</given-names></name></person-group> (<year>2012</year>) <article-title>Two species of Compsus Schoenherr, new citrus pests from Colombia (Coleoptera: Curculionidae: Entiminae).</article-title><source>Insecta Mundi</source><volume>0227</volume>: <fpage>1</fpage>-<lpage>13</lpage>.</mixed-citation></ref><ref id="B16"><mixed-citation xmlns:xlink="http://www.w3.org/1999/xlink" xlink:type="simple"><person-group><name name-style="western"><surname>Lanteri</surname><given-names>AA</given-names></name></person-group> (<year>1995</year>) <article-title>Systematic revision of <italic>Ericydeus</italic> Pascoe (Coleoptera: Curculionidae).</article-title><source>Entomologica scandinavica</source><volume>26</volume>(<issue>4</issue>): <fpage>393</fpage>-<lpage>424</lpage>. doi: <ext-link ext-link-type="uri" xlink:href="http://dx.doi.org/10.1163/187631295X00071" xlink:type="simple">10.1163/187631295X00071</ext-link></mixed-citation></ref><ref id="B17"><mixed-citation xmlns:xlink="http://www.w3.org/1999/xlink" xlink:type="simple"><person-group><name name-style="western"><surname>Lanteri</surname><given-names>AA</given-names></name><name name-style="western"><surname>del Río</surname><given-names>MG</given-names></name></person-group> (<year>2003</year>) <article-title>Revision of the genus <italic>Briarius</italic> [Fischer de Waldheim] (Coleoptera: Curculionidae).</article-title><source>Insect Systematic and Evolution</source><volume>34</volume>(<issue>3</issue>): <fpage>281</fpage>-<lpage>294</lpage>. doi: <ext-link ext-link-type="uri" xlink:href="http://dx.doi.org/10.1163/187631203788964755" xlink:type="simple">10.1163/187631203788964755</ext-link></mixed-citation></ref><ref id="B13"><mixed-citation xmlns:xlink="http://www.w3.org/1999/xlink" xlink:type="simple"><person-group><name name-style="western"><surname>Lanteri</surname><given-names>AA</given-names></name></person-group> (<year>1990a</year>) Revisión sistemática del género <italic>Cyrtomon</italic> Schönherr (Coleoptera: Curculionidae). <source>Revista brasilera de Entomología</source><volume>34</volume>(<issue>2</issue>): <fpage>387</fpage>–<lpage>402</lpage>.</mixed-citation></ref><ref id="B6"><mixed-citation xmlns:xlink="http://www.w3.org/1999/xlink" xlink:type="simple"><person-group><name name-style="western"><surname>del Río</surname><given-names>MG</given-names></name><name name-style="western"><surname>Lanteri</surname><given-names>AA</given-names></name><name name-style="western"><surname>Guedes</surname><given-names>JVC</given-names></name></person-group> (<year>2006</year>) <article-title>Taxonomic revision and cladistic analysis of <italic>Teratopactus</italic> Heller (Coleoptera, Curculionidae).</article-title><source>Invertebrate Systematics</source><volume>20</volume>(<issue>5</issue>): <fpage>585</fpage>-<lpage>602</lpage>. doi: <ext-link ext-link-type="uri" xlink:href="http://dx.doi.org/10.1071/IS05047" xlink:type="simple">10.1071/IS05047</ext-link></mixed-citation></ref></ref-list></tp:taxon-treatment>
